# Supplementary material for: Risk of COVID-19 transmission on long-haul flights: During the COVID-19 pandemic
Source: PLoS One. 2024 Aug 16;19(8):e0309044. doi: 10.1371/journal.pone.0309044 (PMC11329108; doi:10.1371/journal.pone.0309044)
Supplement: S1 Dataset — The total number of flight passengers analyzed in this study was 190, including 10 flight attendants and 180 passengers. In this study, data were collected by adding a period of 14 days from the date of the last confirmed case of COVID-19. (XLSX) [file pone.0309044.s001.xlsx]

## Sheet: list
Number	Passenger classcification	Seat number	Departure	Arrival	Test result	Group_work	Within 3-row	Within 2-row	Within 1m
1	flight attendant		delhi	incheon	exempt quarantine		0	0	0
2	flight attendant		delhi	incheon	exempt quarantine		0	0	0
3	flight attendant		delhi	incheon	exempt quarantine		0	0	0
4	flight attendant		delhi	incheon	exempt quarantine		0	0	0
5	flight attendant		delhi	incheon	exempt quarantine		0	0	0
6	flight attendant		delhi	incheon	exempt quarantine		0	0	0
7	flight attendant		delhi	incheon	exempt quarantine		0	0	0
8	flight attendant		delhi	incheon	exempt quarantine		0	0	0
9	flight attendant		delhi	incheon	exempt quarantine		0	0	0
10	flight attendant		delhi	incheon	exempt quarantine		0	0	0
11	passengers	01A	delhi	incheon	negative		1	1	0
12	passengers	01B	delhi	incheon	negative		1	1	0
13	passengers	01F	delhi	incheon	negative		1	1	0
14	passengers	01H	delhi	incheon	negative		1	1	1
15	passengers	01J	delhi	incheon	positive	D	9	9	9
16	passengers	02B	delhi	incheon	negative		1	1	0
17	passengers	02D	delhi	incheon	negative		1	1	0
18	passengers	02F	delhi	incheon	negative		1	1	0
19	passengers	02H	delhi	incheon	positive	G	9	9	9
20	passengers	02J	delhi	incheon	negative		1	1	1
21	passengers	03B	delhi	incheon	negative		1	1	0
22	passengers	03F	delhi	incheon	negative		1	1	0
23	passengers	03H	delhi	incheon	negative		1	1	1
24	passengers	03J	delhi	incheon	positive	D	9	9	9
25	passengers	11A	delhi	incheon	negative		1	0	0
26	passengers	11C	delhi	incheon	negative		1	0	0
27	passengers	11H	delhi	incheon	positive	B	9	9	9
28	passengers	11J	delhi	incheon	negative		1	1	1
29	passengers	12A	delhi	incheon	negative		1	1	0
30	passengers	12B	delhi	incheon	negative		1	1	0
31	passengers	12C	delhi	incheon	negative		1	1	0
32	passengers	12D	delhi	incheon	negative		1	1	0
33	passengers	12F	delhi	incheon	negative		1	1	0
34	passengers	12G	delhi	incheon	negative		1	1	1
35	passengers	12H	delhi	incheon	negative		1	1	1
36	passengers	12J	delhi	incheon	negative		1	1	1
37	passengers	14A	delhi	incheon	negative		1	1	0
38	passengers	14C	delhi	incheon	negative		1	1	0
39	passengers	14D	delhi	incheon	negative		1	1	0
40	passengers	14F	delhi	incheon	negative		1	1	0
41	passengers	14G	delhi	incheon	negative		1	1	1
42	passengers	14J	delhi	incheon	negative		1	1	0
43	passengers	15D	delhi	incheon	negative		1	0	0
44	passengers	15F	delhi	incheon	negative		1	0	0
45	passengers	15G	delhi	incheon	negative		1	0	0
46	passengers	15J	delhi	incheon	negative		1	0	0
47	passengers	17J	delhi	incheon	negative		0	0	0
48	passengers	18A	delhi	incheon	negative		1	0	0
49	passengers	18J	delhi	incheon	negative		1	0	0
50	passengers	19A	delhi	incheon	negative		1	1	0
51	passengers	19B	delhi	incheon	negative		1	1	0
52	passengers	19C	delhi	incheon	negative		1	1	0
53	passengers	19D	delhi	incheon	negative		1	1	1
54	passengers	19J	delhi	incheon	negative		1	1	0
55	passengers	20A	delhi	incheon	negative		1	1	0
56	passengers	20C	delhi	incheon	negative		1	1	0
57	passengers	20F	delhi	incheon	negative		1	1	1
58	passengers	20G	delhi	incheon	negative		1	1	0
59	passengers	20H	delhi	incheon	negative		1	1	0
60	passengers	21A	delhi	incheon	negative		1	1	1
61	passengers	21B	delhi	incheon	negative		1	1	1
62	passengers	21C	delhi	incheon	negative		1	1	1
63	passengers	21D	delhi	incheon	positive	D	9	9	9
64	passengers	21E	delhi	incheon	negative		1	1	1
65	passengers	21F	delhi	incheon	negative		1	1	1
66	passengers	21G	delhi	incheon	negative		1	1	0
67	passengers	21J	delhi	incheon	negative		1	1	0
68	passengers	22A	delhi	incheon	negative		1	1	0
69	passengers	22C	delhi	incheon	negative		1	1	0
70	passengers	22D	delhi	incheon	negative		1	1	1
71	passengers	22E	delhi	incheon	negative		1	1	1
72	passengers	22F	delhi	incheon	negative		1	1	1
73	passengers	22H	delhi	incheon	negative		1	1	0
74	passengers	23A	delhi	incheon	negative		1	1	0
75	passengers	23B	delhi	incheon	positive	B	9	9	9
76	passengers	23C	delhi	incheon	negative		1	1	0
77	passengers	23D	delhi	incheon	negative		1	1	1
78	passengers	23E	delhi	incheon	negative		1	1	1
79	passengers	23F	delhi	incheon	negative		1	1	1
80	passengers	23G	delhi	incheon	negative		1	1	0
81	passengers	23J	delhi	incheon	negative		1	1	0
82	passengers	24A	delhi	incheon	negative		1	0	1
83	passengers	24B	delhi	incheon	negative		1	0	1
84	passengers	24C	delhi	incheon	negative		1	1	1
85	passengers	24D	delhi	incheon	negative		1	1	0
86	passengers	24F	delhi	incheon	negative		1	1	0
87	passengers	24G	delhi	incheon	negative		1	1	0
88	passengers	24J	delhi	incheon	negative		1	1	0
89	passengers	25A	delhi	incheon	negative		1	1	1
90	passengers	25B	delhi	incheon	negative		1	1	1
91	passengers	25C	delhi	incheon	negative		1	1	1
92	passengers	25D	delhi	incheon	negative		1	1	0
93	passengers	25E	delhi	incheon	negative		1	1	0
94	passengers	25F	delhi	incheon	negative		1	1	0
95	passengers	25G	delhi	incheon	negative		1	1	0
96	passengers	25J	delhi	incheon	negative		1	1	0
97	passengers	26A	delhi	incheon	negative		1	0	0
98	passengers	26B	delhi	incheon	negative		1	0	0
99	passengers	26C	delhi	incheon	negative		1	0	0
100	passengers	26D	delhi	incheon	negative		1	0	0
101	passengers	26E	delhi	incheon	negative		1	0	0
102	passengers	26F	delhi	incheon	negative		1	0	0
103	passengers	26G	delhi	incheon	negative		1	0	0
104	passengers	26H	delhi	incheon	negative		1	0	0
105	passengers	26J	delhi	incheon	negative		1	0	0
106	passengers	27A	delhi	incheon	negative		0	0	0
107	passengers	27B	delhi	incheon	negative		0	0	0
108	passengers	27C	delhi	incheon	negative		0	0	0
109	passengers	27D	delhi	incheon	negative		0	0	0
110	passengers	27F	delhi	incheon	negative		0	0	0
111	passengers	27G	delhi	incheon	negative		0	0	0
112	passengers	27J	delhi	incheon	negative		0	0	0
113	passengers	28A	delhi	incheon	negative		0	0	0
114	passengers	28B	delhi	incheon	negative		0	0	0
115	passengers	28C	delhi	incheon	negative		0	0	0
116	passengers	28D	delhi	incheon	negative		0	0	0
117	passengers	28E	delhi	incheon	negative		0	0	0
118	passengers	28F	delhi	incheon	negative		0	0	0
119	passengers	28G	delhi	incheon	negative		0	0	0
120	passengers	28J	delhi	incheon	negative		0	0	0
121	passengers	30A	delhi	incheon	negative		1	1	1
122	passengers	30B	delhi	incheon	negative		1	1	1
123	passengers	30C	delhi	incheon	negative		1	1	1
124	passengers	30E	delhi	incheon	negative		1	1	0
125	passengers	30F	delhi	incheon	negative		1	1	0
126	passengers	30G	delhi	incheon	negative		1	1	0
127	passengers	30H	delhi	incheon	negative		1	1	0
128	passengers	30J	delhi	incheon	negative		1	1	0
129	passengers	31B	delhi	incheon	negative		1	1	1
130	passengers	31C	delhi	incheon	negative		1	1	1
131	passengers	31D	delhi	incheon	negative		1	1	0
132	passengers	31E	delhi	incheon	negative		1	1	0
133	passengers	31F	delhi	incheon	negative		1	1	0
134	passengers	31G	delhi	incheon	negative		1	1	1
135	passengers	31H	delhi	incheon	negative		1	1	1
136	passengers	31J	delhi	incheon	negative		1	1	1
137	passengers	32A	delhi	incheon	positive	E	9	9	9
138	passengers	32B	delhi	incheon	positive	E	9	9	9
139	passengers	32C	delhi	incheon	negative		1	1	1
140	passengers	32D	delhi	incheon	negative		1	1	1
141	passengers	32E	delhi	incheon	negative		1	1	0
142	passengers	32F	delhi	incheon	negative		1	1	0
143	passengers	32G	delhi	incheon	negative		1	1	1
144	passengers	32H	delhi	incheon	negative		1	1	1
145	passengers	32J	delhi	incheon	negative		1	1	1
146	passengers	33C	delhi	incheon	positive	E	9	9	9
147	passengers	33D	delhi	incheon	negative		1	1	0
148	passengers	33E	delhi	incheon	negative		1	1	0
149	passengers	33F	delhi	incheon	negative		1	1	0
150	passengers	33G	delhi	incheon	negative		1	1	1
151	passengers	33H	delhi	incheon	negative		1	1	1
152	passengers	33J	delhi	incheon	positive	A	9	9	9
153	passengers	34A	delhi	incheon	negative		1	1	1
154	passengers	34B	delhi	incheon	negative		1	1	1
155	passengers	34C	delhi	incheon	negative		1	1	1
156	passengers	34D	delhi	incheon	negative		1	1	1
157	passengers	34F	delhi	incheon	negative		1	1	1
158	passengers	34H	delhi	incheon	negative		1	1	1
159	passengers	34J	delhi	incheon	negative		1	1	1
160	passengers	35A	delhi	incheon	negative		1	1	1
161	passengers	35B	delhi	incheon	negative		1	1	1
162	passengers	35C	delhi	incheon	negative		1	1	1
163	passengers	35D	delhi	incheon	negative		1	1	1
164	passengers	35E	delhi	incheon	negative		1	1	1
165	passengers	35F	delhi	incheon	negative		1	1	1
166	passengers	35G	delhi	incheon	negative		1	1	1
167	passengers	35J	delhi	incheon	negative		1	1	1
168	passengers	36A	delhi	incheon	positive	D	9	9	9
169	passengers	36D	delhi	incheon	positive	E	9	9	9
170	passengers	36E	delhi	incheon	negative		1	1	1
171	passengers	36F	delhi	incheon	negative		1	1	1
172	passengers	36G	delhi	incheon	negative		1	1	0
173	passengers	36H	delhi	incheon	negative		1	1	0
174	passengers	36J	delhi	incheon	negative		1	1	0
175	passengers	37A	delhi	incheon	positive	E	9	9	9
176	passengers	37B	delhi	incheon	negative		1	1	1
177	passengers	37C	delhi	incheon	negative		1	1	1
178	passengers	37D	delhi	incheon	negative		1	1	1
179	passengers	37F	delhi	incheon	negative		1	1	1
180	passengers	37G	delhi	incheon	negative		1	1	0
181	passengers	37J	delhi	incheon	negative		1	1	0
182	passengers	38A	delhi	incheon	negative		1	1	1
183	passengers	38C	delhi	incheon	positive	E	9	9	9
184	passengers	38D	delhi	incheon	negative		1	1	1
185	passengers	38E	delhi	incheon	negative		1	1	1
186	passengers	38F	delhi	incheon	negative		1	1	1
187	passengers	38G	delhi	incheon	negative		1	1	0
188	passengers	38H	delhi	incheon	negative		1	1	0
189	passengers	39A	delhi	incheon	negative		1	1	0
190	passengers	39B	delhi	incheon	negative		1	1	0
